# Supplementary material for: Cancer patients with clonal hematopoiesis die from primary malignancy or comorbidities despite higher rates of transformation to myeloid neoplasms
Source: Cancer Med. 2024 Mar 18;13(5):e7093. doi: 10.1002/cam4.7093 (PMC10945882; doi:10.1002/cam4.7093)
Supplement: Supplementary file 5 — Figure S4. [file CAM4-13-e7093-s005.zip]

Archive with 2 entries (2 files):
- Supplemental Figure 4A - Time to Transformation by CHRS.tif
- Supplemental Figure 4B - Median Overall Survival by CHRS.tif
